# Supplementary material for: Evaluation of the effects of extremity elongation on brachial plexus nerves via intraoperative neuromonitoring in patients undergoing reverse total shoulder arthroplasty
Source: BMC Musculoskelet Disord. 2026 Feb 19;27:252. doi: 10.1186/s12891-026-09633-z (PMC13019714; doi:10.1186/s12891-026-09633-z)
Supplement: Supplementary file 2 — Supplementary Material 2. [file 12891_2026_9633_MOESM2_ESM.xlsx]

## Sheet: Sheet1
Number	Age	Side	Previous Cuff Repair (0-no, 1- yes)	DM history (0- no, 1-yes)	RA history (0-no, 1-yes)	Height	Weight	BMİ	Smoking	Flexion	Extension	Abduction	Adduction	Internal Rotation	External Rotation	Constant	ASES	VAS	Operated side length	Corrected (cm)	Contralateral side lenght	Corrected (cm)	Operated AHD	Corrected (cm)	Contralateral AHD	Corrected (cm)	Postop Length	Corrected (cm)	Postop AHD	Corrected (cm)	Preoperative both extremity lenght difference	Preoperative both AHD difference	extremity lenght difference corrected(cm)	extremity lenght difference percent	AHD difference corrected	AHD difference percentage	Intraop nerve event >20% (0- no, 1- yes)	All nerve events (0- no, 1- yes)	Aksiller sinir uyarı (0-yok, 1- var)	Aksiller sinir düşüş yüzde	Ameliyat aşaması	Muskülokütanöz sinir uyarı (0- yok, 1- var)	Muskülokütanöz sinir uyarı yüzde	Ameliyat aşaması.1	Radyal sinir uyarı (0- yok, 1-var)	Radyal sinir yüzde	Ameliyat aşaması.2	PIN sinir uyarı (0- yok, 1- var)	PIN sinir yüzde
1	74	Right	1	1	1	155	75	31	0	50	10	90	20	45	50	33	43	6	32.3	29.9074	31.5	29.1667	0.6	0.555556	13.5	12.5	35.6	34.2308	2.3	2.21154	-0.740741	11.9444	4.32336	0.144558	1.61154	2.90077	1	1	0	0	0	1	9	humerus kesi	0	0	0	1	13.6
2	68	Right	0	1	0	162	69	26.3	20	100	5	90	30	30	60	47	47	5	30.5	28.2407	30.9	28.6111	0.4	0.37037	0.5	0.462963	33.5	32.2115	2.04	1.96154	0.37037	0.0925926	3.9708	0.140605	1.56154	4.21615	1	1	0	0	0	1	29	dislocation	1	9	reduction	1	24.4
3	63	Right	0	0	0	154	59	24.9	10	120	15	110	25	45	30	55	48	4	31.5	29.1667	31.1	28.7963	0.58	0.537037	0.72	0.666667	34.6	33.2692	3.34	3.21154	-0.37037	0.12963	4.10256	0.140659	2.63154	4.90011	0	1	0	0	0	1	11	glenoid retractor	1	7	humerus kesi	1	19.9
4	75	Right	1	0	0	160	75	29.2	0	110	10	120	30	30	80	65	52	4	34.1	31.5741	33.8	31.2963	1.7	1.57407	1.9	1.75926	35.4	34.0385	2.5	2.40385	-0.277778	0.185185	2.46439	0.078051	0.703846	0.447149	0	1	1	12	bitiş	1	28	glenoid retractor	1	17	reduction	1	9
5	66	Right	1	1	1	163	74	27.8	0	70	10	70	20	15	15	53	31	7	32.5	30.0926	32.1	29.7222	1.1	1.01852	1.7	1.57407	33.4	32.1154	2.3	2.21154	-0.37037	0.555556	2.02279	0.0672189	1.11154	1.09133	0	1	0	0	0	0	0	0	1	28	dislocation	1	12
6	73	Left	0	1	0	165	74	27.2	15	90	15	80	15	25	25	52	45	6	34.2	31.6667	36.3	33.6111	1.1	1.01852	2	1.85185	35.9	34.5192	3.5	3.36538	1.94444	0.833333	2.85256	0.090081	2.26538	2.2242	0	1	1	7	humerus kesi	1	9	humerus kesi	1	5	glenoid retractor	1	26
7	67	Right	0	1	0	161	84	32.4	0	80	5	75	15	35	30	41	37	7	30.5	28.2407	30.3	28.0556	0.5	0.462963	1.2	1.11111	32.3	31.0577	1.7	1.63462	-0.185185	0.648148	2.81695	0.0997478	1.13462	2.45077	0	1	0	0	0	1	9	glenosphere placement	1	16	glenoid retractor	1	24
8	75	Right	0	0	0	177	81	25.9	60	70	10	60	20	30	40	51	33	6		0		0		0		0		0		0	0	0	0		0
9	58	Right	0	0	0	160	90	35	5	100	20	140	20	30	25	62	27	8	34.9	32.3148	34.2	31.6667	0.7	0.648148	1.4	1.2963	33.9	32.5962	1.4	1.34615	-0.648148	0.648148	0.281339	0.00870619	0.646154	0.996923	1	1	0	0	0	1	33	glenosphere placement	1	8	glenoid retractor	0	0
10	74	Right	0	1	0	159	98	38.4	0	170	50	170	20	30	40	84	68	5	33.2	30.7407	33.7	31.2037	0.7	0.648148	1.1	1.01852	38.9	37.4038	1.5	1.44231	0.462963	0.37037	6.66311	0.216752	0.742308	1.14527	0	1	1	11	dislocation	1	24	glenoid retractor	0	0	0	0	0
11	69	Right	0	1	0	170	80	27	30	20	10	20	10	70	20	36	46	6	27.2	25.1852	38.3	35.463	0.6	0.555556	0.8	0.740741	36.2	34.8077	3.2	3.07692	10.2778	0.185185	9.62251	0.38207	2.47692	4.45846	1	1	0	0	0	1	66	glenoid retractor	0	0	0	0	0
12	54	Right	1	1	0	153	90	38.4	0	20	10	20	10	70	15	58	42	6	31.1	28.7963	32	29.6296	-0.2	-0.181818	1.1	1.01852	32.5	28.0172	2.1	2.01923	0.833333	1.20034	-0.779055	-0.027054	2.21923	-12.2058	1	1	1	15	glenoid retractor	0	0	0	1	22	dislocation	1	30
13	57	Left	0	0	0	157	68	27.6	0	60	10	70	10	30	20	67	59	7	29	27.3585	29.6	27.9245	0.4	0.363636	0.5	0.471698	30.3	29.1346	1.9	1.82692	0.566038	0.108062	1.77612	0.0649204	1.42692	3.92404	0	0	0	0	0	0	0	0	0	0	0	0	0
14	79	Left	0	1	0	162	73	27.8	10	60	20	60	10	15	10	44	49	7
15	68	Right	0	0	0	175	80	26.1	0	80	20	90	10	40	30	52	46	4	38.4	35.5556	38.1	35.2778	1.6	1.48148	1.2	1.11111	39.4	37.8846	3.7	3.55769	-0.277778	-0.37037	2.32906	0.0655048	1.95769	1.32144	0	1	1	23	dislocation	0	0	0	1	7.6	glenosphere placement	1	10
16	70	Right	0	0	0	154	70	29.3	0	60	15	20	10	15	15	34	39	7	39.7	36.7593	38.2	35.3704	3.2	2.96296	2.1	1.94444	37.3	35.8654	1.3	1.25	-1.38889	-1.01852	-0.893875	-0.024317	-1.95	-0.658125	0	0	0	0	0	0	0	0	0	0	0	0	0
17	68	Left	1	0	0	160	75	29.2	10	90	15	90	20	45	25	48	39	4	31.6	29.2593	31.7	29.9057	1	0.925926	2.8	2.64151	36.8	32.2807	1.7	1.49123	0.646401	1.71558	3.02144	0.103264	0.491228	0.530526	1	1	1	12	bitiş	1	55	glenoid retractor	1	17	reduction	1	23
18	73	Right	0	0	1	158	82	32.8	0	80	10	70	20	30	25	55	42	4	30.6	27.3214	31.2	28.8889	0.7	0.625	0.8	0.740741	36.3	33.6111	2.1	1.94444	1.56746	0.115741	6.28968	0.230211	1.24444	1.99111	0	1	1	15	dislocation	1	18	humerus kesi	1	14	humerus kesi	1	14
19	77	Left	0	0	0	175	85	27.8	0	90	10	90	20	70	25	35	43	5	31.9	29	33.2	30.7407	0.3	0.272727	0.6	0.555556	34.8	30	1.8	1.55172	1.74074	0.282828	1	0.0344828	1.25172	4.58966	0	1	0	0	0	1	18	glenoid retractor	1	14	dislocation	0	0
20	71	Left	0	0	0	155	80	33.3	10	70	10	80	15	35	25	33	42	7	32.4	29.4545	33.7	31.2037	0.8	0.727273	1.6	1.48148	33.9	29.2241	2.1	1.81034	1.74916	0.754209	-0.230408	-0.00782248	1.01034	1.38922	1	1	0	0	0	1	21	glenoid retractor	1	65	dislocation	1	29
21	73	Right	0	0	0	160	80	31.3	10	110	10	100	20	45	25	42	41	5	30.8	28	31.6	29.2593	0.6	0.545455	1.1	1.01852	32.2	27.7586	1.7	1.46552	1.25926	0.473064	-0.241379	-0.00862069	0.865517	1.58678	1	1	1	19	reduction	1	11	glenoid retractor	1	16	glenosphere placement	1	30
22	72	Left	0	0	0	160	85	33.2	0	120	10	120	20	30	30	47	51	7	31.6	28.7273	32.1	29.7222	0.4	0.363636	0.8	0.740741	33.1	28.5345	1.4	1.2069	0.994949	0.377104	-0.19279	-0.00671104	0.806897	2.21897	0	1	1	22	dislocation	1	18	humerus kesi	1	14	humerus kesi	1	15
[truncated: 9 more columns]
